# Supplementary material for: Health-related quality of life and influencing factors in parents of children with congenital heart disease: a systematic review and meta-analysis
Source: Front Public Health. 2025 Oct 10;13:1622491. doi: 10.3389/fpubh.2025.1622491 (PMC12550949; doi:10.3389/fpubh.2025.1622491)
Supplement: Supplementary file 3 [file Supplementary_file_3.zip]

Archive with 2 entries (2 files):
- Supplementary File 3.docx
- __MACOSX/._Supplementary File 3.docx
